# Supplementary material for: Regulatory mechanisms of lipopolysaccharide synthesis in Escherichia coli
Source: Nat Commun. 2022 Aug 5;13:4576. doi: 10.1038/s41467-022-32277-1 (PMC9356133; doi:10.1038/s41467-022-32277-1)
Supplement: Supplementary file 6 — Source Data [file 41467_2022_32277_MOESM6_ESM.xlsx]

## Sheet: Figure 1a
Figure 1a
	initial velocity (nM/min)
	[Substrate(μM)]	FtsH-PL			FtsH/LapB-PL
		repeat 1	repeat 2	repeat 3	repeat 1	repeat 2	repeat 3
	0.5				1.95921	2.07044	2.15943
	1	0.5799	0.335184	0.568776	3.59436	3.2829	3.69447
	2				4.71783	4.40637	4.28402
	3	1.53652	1.45865	1.99258	6.34186	6.13051	6.50871
	5	2.45977	2.79347	2.87133	6.67556	6.61994	7.58769
	10	2.55988	3.31627	3.49425	7.96588	7.63218	7.98813
	20	4.1839	5.274	5.19614	8.09937	8.13274	9.18947
	30	5.36299	4.85131	5.5076
	40	7.08713	7.60993	6.56433	9.40081	9.65665	10.0905

## Sheet: Figure 1c
Figure 1 c
	[LapBcyto], μM	percentage of activity
		repeat 1	repeat 2	repeat 3
	0	97.9691	101.411	100.617
	0.48	97.9691	103	104.853
	1.44	70.4319	69.3727	69.108
	2.88	65.1362	66.4601	65.401
	4.32	36.2751	37.3342	37.599
	5.76	33.0977	30.4499	31.2442
	8.64	23.5655	23.036	23.5655
	12.96	20.1234	21.1825	18.5347

## Sheet: Figure 4d
Figure 4d
	Relative acitivity
			FtsH			FtsH/LapB			FtsH/LapB+YejM-WT			FtsH/LapB+YejM-3D
			repeat 1	repeat 2	repeat 3	repeat 1	repeat 2	repeat 3	repeat 1	repeat 2	repeat 3	repeat 1	repeat 2	repeat 3
	Proteoliposomes		1.06164	0.972603	0.972603	2.61644	2.53425	2.69863	1.04795	0.993151	1.24658	1.26712	1.27397	1.24658
	Proteoliposomes+Kdo2-LipidA		0.746575	0.732877	0.910959	2.53425	2.81507	2.60959	1.89726	1.70548	1.70548	0.486301	0.59589	0.59589
	Proteoliposomes+Cardiolipin		0.938202	1.02247	1.03371	2.79775	2.89888	2.94382	1.00562	1.08427	1.08989	0.97191	0.882022	0.938202

## Sheet: Figure S2
Figure S2
	in vitro degradation of LpxC					in vitro degradation of RpoH, λCII				in vitro degradation of β-Casein

## Sheet: Figure S3c
Figure S3c	Fluorescence
	FtsH proteoliposomes
	min	1 μM			3 μM			5 μM			10 μM			20 μM			30 μM			40 μM
		repeat 1	repeat 2	repeat 3	repeat 1	repeat 2	repeat 3	repeat 1	repeat 2	repeat 3	repeat 1	repeat 2	repeat 3	repeat 1	repeat 2	repeat 3	repeat 1	repeat 2	repeat 3	repeat 1	repeat 2	repeat 3
	0	0	0	0	0	0	0	0	0	0	0	0	0	0	0	0	0	0	0	0	0	0
	10	35	38	50	95	103	114	125	142	145	132	163	183	251	260	280	274	311	301	367	433	387
	20	77	55	76	163	156	204	246	276	283	255	323	339	401	449	492	507	461	520	662	709	615
	FtsH/LapB proteoliposomes
	min	0.5 μM			1 μM			2 μM			3 μM			5 μM			10 μM			20 μM			40 μM
		repeat 1	repeat 2	repeat 3	repeat 1	repeat 2	repeat 3	repeat 1	repeat 2	repeat 3	repeat 1	repeat 2	repeat 3	repeat 1	repeat 2	repeat 3	repeat 1	repeat 2	repeat 3	repeat 1	repeat 2	repeat 3	repeat 1	repeat 2	repeat 3
	0	0	0	0	0	0	0	0	0	0	0	0	0	0	0	0	0	0	0	0	0	0	0	0	0
	10	96	99	119	165	155	176	196	236	214	283	273	297	340	332	330	420	379	372	394	361	367	476	367	385
	20	201	211	219	348	320	357	449	421	410	595	576	610	625	620	707	741	711	743	753	756	851	870	893	932

## Sheet: Figure S11
Figure S11
	input			pull-down

## Sheet: Figure S12
Figure S12
		FtsH/LapB			FtsH/LapB+YejM--0% Kdo2-LipidA			FtsH/LapB+YejM--0.5% Kdo2-LipidA			FtsH/LapB+YejM--1.5% Kdo2-LipidA			FtsH/LapB+YejM--2.5% Kdo2-LipidA
		repeat 1	repeat 2	repeat 3	repeat 1	repeat 2	repeat 3	repeat 1	repeat 2	repeat 3	repeat 1	repeat 2	repeat 3	repeat 1	repeat 2	repeat 3
	Fluoresence	385	362	349	139	144	130	194	214	235	269	274	309	251	273	275

## Sheet: Figure S15
Figure S15
			FtsH			FtsH+YejM
			repeat 1	repeat 2	repeat 3	repeat 1	repeat 2	repeat 3
		Relative activity	1.06164	0.972603	0.972603	0.712329	0.726027	0.719178
